# Supplementary material for: Pattern of Consumption of Sports Supplements of Spanish Handball Players: Differences According to Gender and Competitive Level
Source: Nutrients. 2024 Jan 20;16(2):315. doi: 10.3390/nu16020315 (PMC10820419; doi:10.3390/nu16020315)
Supplement: Supplementary file 1 [file nutrients-16-00315-s001.zip]

Archive with 1 entries (1 files):
- nutrients-2753256-supplementary.pdf
